# Supplementary material for: Increasing sika deer population density may change resource use by larval dung beetles
Source: PLoS One. 2019 Dec 5;14(12):e0226078. doi: 10.1371/journal.pone.0226078 (PMC6894820; doi:10.1371/journal.pone.0226078)
Supplement: S1 File — The dataset of Table 1, Table 3, Fig 1, and Fig 2. (XLSX) [file pone.0226078.s001.xlsx]

## Sheet: Table 1
Species	low deer density area											high deer density area
	Site 1	Site 2	Site 3	Site 4	Site 5	Site 6	Site 7	Site 8	Site 9	Site 10		Site 1	Site 2	Site 3	Site 4	Site 5	Site 6	Site 7	Site 8	Site 9	Site 10
Phelotrupes auratus	1	3	0	0	0	2	3	1	1	1		0	1	1	0	0	0	0	2	2	1
Onthophagus lenzii	0	0	0	0	0	0	0	0	0	0		0	1	0	0	0	0	0	0	0	0
Onthophagus ater	0	0	1	0	1	1	0	1	0	0		1	1	1	1	1	1	1	1	2	0
Phelotrupes laevistriatus	1	0	1	1	2	8	4	0	0	0		5	1	0	5	0	0	9	0	1	2
Liatongus minutus	0	1	0	0	0	0	0	0	0	0		1	0	1	0	1	0	2	0	0	0
Caccobius nikkoensis	1	0	1	0	0	0	0	2	2	2		2	3	5	1	0	9	4	2	1	0
Onthophagus fodiens	1	0	1	0	0	0	1	1	0	1		1	2	1	0	0	0	2	1	2	2
Caccobius jessoensis	0	1	1	0	0	0	0	0	0	1		1	0	0	1	0	0	0	0	0	0

## Sheet: Table 3
	Number of photographs
		deer	badger	raccoon dog	marten	civet	macaque	fox	bear	boar
LD	C1	14	1	3	4	3	0	1	1	1
	C2	15	2	4	5	4	1	0	0	0
	C3	10	1	3	3	2	0	0	0	1
	C4	8	3	5	5	1	0	1	0	0
	C5	14	2	4	2	0	0	1	0	0
	C6	29	1	5	6	0	0	0	0	0
	C7	41	2	2	2	3	0	0	1	0
	C8	14	2	1	3	2	0	0	1	1
	C9	10	2	3	2	3	0	0	1	1
	C10	9	3	4	1	4	0	1	0	1
HD	C1	24	2	2	7	3	25	0	0	6
	C2	23	2	3	8	4	0	0	1	5
	C3	24	2	2	12	3	0	0	1	3
	C4	35	1	3	11	5	29	0	0	8
	C5	43	2	2	13	2	0	1	0	3
	C6	45	1	4	4	4	0	0	0	8
	C7	45	0	2	5	2	34	0	0	3
	C8	43	0	3	14	4	0	0	1	1
	C9	39	0	4	9	5	14	0	0	0

## Sheet: Figure 1
	δ15N values
	D-feces	R-feces	D-Pa	R-Pa	D-Ol	R-Ol	D-Cn	R-Cn
	3.2	8.6	4.78	8.56	3.68	8.65	4.27	8.96
	4.12	7.46	4.21	9.23	3.93	8.46	3.68	8.27
	2.84	7.01	3.65	9.35	4.12	9.35	5.21	9.12
	3.15	8.41	3.86	10.12	4.31	9.12	3.12	8.65
	3.1	6.97	4.23	9.32	4.22	8.67	4.13	8.75
	3.39	6.64	4.67	8.35	4.36	8.29	4.32	8.96
	3.36	6.53	5.12	8.68	4.36	9.14	4.56	9.35
	3.54	9.62			4.56	9.35	4.69	9.45
	3.47	7.46
	3.45	7.08

## Sheet: Figure 2
	δ15N values
	feces-raccoon dog	feces-badger	feces-marten	feces-bear	feces-macaque	feces-deer	feces-boar	HD-Pa	LD-Pa	HD-Pl	LD-Pl	HD-Ol	LD-Ol	HD-Of	LD-Of	HD-Cn	LD-Cn
	3.26	3.21	-1.98	-1.35	-2.13	-2.13	-2.11	3.25	4.56	3.78	3.81	5.34	6.39	3.96	2.22	3.22	3
	2.35	3.11	-1.23	0.53	-1.98	-1.98	-1.58	2.34	3.53	2.13	4.89	3.69	6.13	3.25	1.05	3.8	2.95
	2.39	2.89	-1.49	-0.12	-1.86	-1.86	-0.86	3.31	4.63	2.23	2.78	4.37	5.24	2.48	0.96	2.43	2.27
	2.34	2.56	-1.23	2.35	2.31	-2.34	-2.35	2.51	5.63	2.9	4.78	2.74	1.49	3.26	6.22	2.41	2.66
	3.25	3.21	1.37	3.24	1.23	-1.56	-1.98	1.56	4.68	2.03	4.62	3.63	1.78	1.4	2.17	2.8	2.37
	4.62	4.12	1.05	1.35	0.56	-1.63	-1.65	3.56	7.56	2.43	4.21	4.55	2.97	3.58		3.87	4.05
	2.35	3.56	1	2.35	1.35	-1.35	-1.86			3.41	7.16	3.26	1.63			1.56	3
	3.24	3.12	2.73	-2.34	-1.23	0.53	-1.23			4.05	1.57	4.29	-0.44			3.64	3.73
	2.35	2.89	2.97	1.23	-0.56	-1.11	-1.12			4.2	2.07	3.86	3.09			2.42	2.97
	3.68	2.68	2.67	0.56	2.13	1.21	-1.65			1.34	5.55	4.95	1.5			2.18	4.67
	2.34	3.45	-0.56	-2.58	1.23	-1.89	-2.35
	4.21	3.65	-1.56	1.23	-2.34	-1.65	-1.65
	1.26	2.68	-2.34	-0.56	-1.53	-2.11	-2.11
	3.28	3.12	-1.41		-1.49	-1.01	-1.01
	2.14	3.03	1.8			0.56	0.56
		3.56	1.87			1.21	1.21
		3.45	1.56			0.23	0.23
		2.96	1.64				-1.23
		3.78	2.42				-0.23
		3.64	2.18				-1.35
